# Supplementary material for: Graphene-Based Chemical Field-Effect Transistors: Impact of Electric Double Layer Model and Quantum Capacitance on Na+ Detection Capabilities
Source: Micromachines (Basel). 2026 Mar 31;17(4):433. doi: 10.3390/mi17040433 (PMC13117873; doi:10.3390/mi17040433)
Supplement: Supplementary file 1 [file micromachines-17-00433-s001.zip]

Archive with 1 entries (1 files):
- micromachines-4089015-supplementary.pdf
